# Supplementary material for: The GDAP1 p.Glu222Lys Variant-Weak Pathogenic Effect, Cumulative Effect of Weak Sequence Variants, or Synergy of Both Factors?
Source: Genes (Basel). 2022 Aug 27;13(9):1546. doi: 10.3390/genes13091546 (PMC9498914; doi:10.3390/genes13091546)
Supplement: Supplementary file 1 [file genes-13-01546-s001.zip]

Archive with 1 entries (1 files):
- genes-1853659-supplementary.pdf
